# Supplementary material for: Molybdenum Complexes Derived from 2-Hydroxy-5-nitrobenzaldehyde and Benzhydrazide as Potential Oxidation Catalysts and Semiconductors
Source: Int J Mol Sci. 2024 Apr 29;25(9):4859. doi: 10.3390/ijms25094859 (PMC11084365; doi:10.3390/ijms25094859)
Supplement: Supplementary file 1 [file ijms-25-04859-s001.zip]

Archive with 1 entries (1 files):
- ijms-2980646-supplementary.pdf
